# Supplementary material for: Facilitating the development of controlled vocabularies for metabolomics technologies with text mining
Source: BMC Bioinformatics. 2008 Apr 29;9(Suppl 5):S5. doi: 10.1186/1471-2105-9-S5-S5 (PMC2367623; doi:10.1186/1471-2105-9-S5-S5)
Supplement: Additional File 1 — Evaluation results: each test set was evaluated independently by two domain experts. Each term from the test sets was scored from 1 to 5 reflecting an expert opinion about the degree to which the term in question is related to the technology described by the CV: 1 – no, definitely; 2 – no, probably; 3 – don't know / not sure; 4 – yes, probably; 5 – yes, definitely. [file 1471-2105-9-S5-S5-S1.xls]

## Sheet: GC
term	curator #1	curator #2	mean	difference
liberated co2	1	3	2	2
breakthrough curve	5	4	4.5	1
gas chromatographic-mass	4	5	4.5	1
residue property	2	2	2	0
monomeric type reversed-phase packing	5	5	5	0
standard mixture	5	5	5	0
period gas-liquid chromatographic analysis	4	5	4.5	1
unidentified substance	5	4	4.5	1
solvent additive	5	5	5	0
cpdl-identified residue	3	3	3	0
0.4-ml aliquot	4	4	4	0
reverse-phase hplc separation	4	5	4.5	1
type 115b	1	3	2	2
ms method	5	4	4.5	1
baseline resolution	5	5	5	0
band parameter	5	4	4.5	1
precolumn derivatization	5	5	5	0
liquid phase loading	5	4	4.5	1
mass spectrometric measurement	5	5	5	0
ffa fraction	4	4	4	0
absorbance datum	3	5	4	2
propyl derivative	4	5	4.5	1
unpaired t-test	1	3	2	2
ionic strength column	1	4	2.5	3
hp5890 system	4	5	4.5	1
time-of-flight mass spectrometry	5	5	5	0
high-temperature gas	4	5	4.5	1
organic layer	4	4	4	0
ultraviolet spectroscopy	2	5	3.5	3
mass spectrophotometry	4	5	4.5	1
closed cuvette	2	4	3	2
double t7 vector	2	3	2.5	1
low bmi	1	1	1	0
reversed-phase ods column	5	5	5	0
basic premiss	1	1	1	0
hdl3 fraction	1	3	2	2
thin-layer chromatographic analysis	2	5	3.5	3
chromatographic mode	5	5	5	0
c-18 column	4	5	4.5	1
spectrometer instrument	4	5	4.5	1
open tubular liquid chromatography	5	5	5	0
oral administration	1	1	1	0
sensitive gas	4	3	3.5	1
positive ionization	2	5	3.5	3
residue purification	2	3	2.5	1
low population density	1	1	1	0
liquid chromatography atmospheric pressure	4	4	4	0
main favorable working	1	1	1	0
porous polymeric stationary phase	5	5	5	0
isotope ratio mass	5	5	5	0
duplicate measurement	1	4	2.5	3
solvent purity	4	5	4.5	1
lumenal content	1	4	2.5	3
statistical issue	1	2	1.5	1
standard survival method	1	1	1	0
paper-and thin-layer-chromatographic separation	4	5	4.5	1
gas chromatography	5	5	5	0
gfp image	1	1	1	0
hamburg synchrotron radiation facility hasylab	1	1	1	0
automatic analyser	2	4	3	2
vacutainer tube	4	3	3.5	1
partial degradation	4	4	4	0
replaced-dns mographic categorization	1	1	1	0
florosil column	4	5	4.5	1
spain pcb residue	1	3	2	2
ftnd question	1	1	1	0
closed vial	4	4	4	0
positive ion	1	5	3	4
ml intra-assay	1	4	2.5	3
biological transformation	1	3	2	2
side chain	1	4	2.5	3
radioactive label	4	5	4.5	1
gel column	2	5	3.5	3
vivo potency	1	2	1.5	1
microarray datum analysis	1	1	1	0
abundant pah peak area	4	4	4	0
capillary uv	4	5	4.5	1
high-performance liquid chromatography-ultraviolet	4	5	4.5	1
chromatography anthrax	2	3	2.5	1
reduced flow	5	4	4.5	1
independent experiment	4	4	4	0
t-25 flask	3	1	2	2
separation process	5	5	5	0
ionic strength column efficiency	4	5	4.5	1
interaction coefficient	3	4	3.5	1
atmospheric co2	1	4	2.5	3
ffa fractional oxidation	3	4	3.5	1
b lentimorbus	1	1	1	0
sensor output signal	4	5	4.5	1
cometary sampling	1	3	2	2
geometric cla	1	3	2	2
negative chemical ionization mode	5	5	5	0
laser desorption ionization time-of-flight mass spectrometry	5	5	5	0
prior hydrolysis	4	4	4	0
gas-liquid chromatography tms	5	5	5	0
aqueous layer	4	4	4	0
c18 column	4	5	4.5	1
di-ortho coplanar pcb	1	3	2	2
signal-to-noise ratio	5	5	5	0
1.14-kb fragment	1	1	1	0
mean	3.06	3.79	3.425	0.93
median	4	4	4	1

## Sheet: NMR
term	curator #1	curator #2	mean	difference
proton pi-pulse	5	5	5	0
emf exposure	3	3	3	0
target function	3	4	3.5	1
1h-31p cosy	5	5	5	0
melting curve	2	2	2	0
quantitative prediction	4	2	3	2
mhz varian unity inova spectrometer	5	5	5	0
spin polarization	5	5	5	0
native two-chain monellin scm	3	3	3	0
fork-arrest activity	3	3	3	0
waring blender	3	1	2	2
representation w	3	4	3.5	1
moderate rotation rate	3	3	3	0
secondary structural calculation	5	4	4.5	1
state assignment	4	5	4.5	1
min.nmr experiment	5	5	5	0
pie rf	5	4	4.5	1
standard parameter	3	4	3.5	1
acquisition pulse	5	5	5	0
root tip	2	1	1.5	1
standard 2d experiment	5	5	5	0
fluorolog-3 spectrofluorometer	3	1	2	2
h-bond interaction	5	4	4.5	1
dt7 end	3	3	3	0
three-pulse sequence 90x	5	5	5	0
backbone dynamics	5	5	5	0
independent experiment	4	2	3	2
final spectral size	5	2	3.5	3
g-25 exclusion column	3	1	2	2
pharmacokinetic datum	3	1	2	2
assay sensitivity	3	1	2	2
mm nacl-buffer	4	2	3	2
l 2h2o	5	3	4	2
nth ctg repeat	3	3	3	0
unambiguous assignment	4	5	4.5	1
mass shift	4	2	3	2
artificial nmr spectra	5	5	5	0
matter volume deficit	3	3	3	0
indirect 1h dimension	5	5	5	0
replaced-dns ignment medium preparation	3	2	2.5	1
active-site region	4	2	3	2
solvent accessible surface	4	5	4.5	1
mhz nmr	5	5	5	0
correction factor	4	4	4	0
applied biosystems prism	2	1	1.5	1
blm treatment	3	3	3	0
left replaced-dns tation operation	3	3	3	0
high entropy	4	4	4	0
liquid nitrogen flow cryostat operating	5	4	4.5	1
unmodified part	3	2	2.5	1
fractal dimension	1	4	2.5	3
proton dipolar coupling	5	5	5	0
synthetic standard	4	4	4	0
sine-bell square function	5	4	4.5	1
weight ratio	2	3	2.5	1
sequence-specific resonance assignment	5	5	5	0
noe peak	5	5	5	0
direct conversion	4	2	3	2
pyrenyl residue	3	1	2	2
low temperature irradiated dna	4	2	3	2
domain interaction	4	4	4	0
force field	5	3	4	2
slow exchange reaction	5	5	5	0
slow cooling	4	4	4	0
phase angle	5	5	5	0
13c carrier frequency	5	5	5	0
proc natl acad	2	1	1.5	1
1h-15n hmqc	5	5	5	0
hyflo filter aid	3	3	3	0
signa horizon	3	3	3	0
t2 weighted image	5	4	4.5	1
accelrys inc	3	3	3	0
alpha-helical structure	4	4	4	0
representative chain	4	4	4	0
resonance signal	5	5	5	0
pie ratio	5	3	4	2
dsm-iv criterion	3	3	3	0
13c probe	5	5	5	0
low temperature	5	1	3	4
in-house 15n	3	5	4	2
page hrpa70a	3	1	2	2
kbq carrier-free na125i	3	1	2	2
single trial structure	3	4	3.5	1
loop region	4	4	4	0
virial coefficient	3	1	2	2
unlabeled rna strand	4	4	4	0
pmr spectra	3	3	3	0
tein precipitation	3	2	2.5	1
low angle shot	3	1	2	2
connected.each al	3	1	2	2
triple quadrupol ion spray mass spectrometer api365	1	1	1	0
ml h2o	4	1	2.5	3
avance-600 spectrometer	5	4	4.5	1
sds-page mini gel	1	1	1	0
coefficient experiment	3	1	2	2
absorbance maxima	3	1	2	2
site model	4	1	2.5	3
small change	4	1	2.5	3
proton-decoupled 19f nmr spectra	5	5	5	0
proton decoupling field	5	5	5	0
mean	3.81	3.19	3.5	0.88
median	4	3	3.5	1
